# Supplementary material for: Dysregulation of Cytoskeleton Remodeling Drives Invasive Leading Cells Detachment
Source: Cancers (Basel). 2021 Nov 11;13(22):5648. doi: 10.3390/cancers13225648 (PMC8616115; doi:10.3390/cancers13225648)
Supplement: Supplementary file 1 [file cancers-13-05648-s001.zip]

Archive with 1 entries (1 files):
- cancers-1409052-supplementary.pdf
